# Supplementary material for: Using historical dip net data to infer absence of flatwoods salamanders in stochastic environments
Source: PeerJ. 2021 Oct 28;9:e12388. doi: 10.7717/peerj.12388 (PMC8557685; doi:10.7717/peerj.12388)
Supplement: Supplemental Information 1 — The raw posterior estimates of detection probability from a recent occupancy analysis for flatwoods salamanders (Brooks et al., 2019). The code provided randomly samples from the posteriors to generate monitoring scenarios given annual fluctuations in detection probability and can be used to replicate the figures in the article. [file peerj-09-12388-s001.zip]

Archive with 2 entries (2 files):
- supplementary_files/supp_1.Rdata
- supplementary_files/supp_2.R
