# Supplementary material for: Using historical dip net data to infer absence of flatwoods salamanders in stochastic environments
Source: PeerJ. 2021 Oct 28;9:e12388. doi: 10.7717/peerj.12388 (PMC8557685; doi:10.7717/peerj.12388)
Supplement: Supplemental Information 1 — The raw posterior estimates of detection probability from a recent occupancy analysis for flatwoods salamanders (Brooks et al., 2019). The code provided randomly samples from the posteriors to generate monitoring scenarios given annual fluctuations in detection probability and can be used to replicate the figures in the article. [file peerj-09-12388-s001.zip › supplementary_files/supp_2.R]

#--------------------------------------------------------------------------------------
# Detection In stochastic environments - code to estimate detection and produce figures
#--------------------------------------------------------------------------------------
library(matrixStats)
load(file = "supp_1.RData")


# extract detection probs from original occuapncy study
Pstar1 <- array(NA, dim = c(dat$n.sims, 20))
Pstar2 <- array(NA, dim = c(dat$n.sims, 20))
Pstar3 <- array(NA, dim = c(dat$n.sims, 20))
Pstar4 <- array(NA, dim = c(dat$n.sims, 20))
Pstar5 <- array(NA, dim = c(dat$n.sims, 20))
Pstar6 <- array(NA, dim = c(dat$n.sims, 20))
Pstar7 <- array(NA, dim = c(dat$n.sims, 20))
Pstar8 <- array(NA, dim = c(dat$n.sims, 20))

for (i in 1:dat$n.sims) {
  for (j in 1:20) {
    Pstar1[i,j] <- 1 - (1 - mean(dat$sims.list[i,1, 1]))^j
    Pstar2[i,j] <- 1 - (1 - mean(dat$sims.list[i,2, 1]))^j
    Pstar3[i,j] <- 1 - (1 - mean(dat$sims.list[i,3, 1]))^j
    Pstar4[i,j] <- 1 - (1 - mean(dat$sims.list[i,4, 1]))^j
    Pstar5[i,j] <- 1 - (1 - mean(dat$sims.list[i,5, 1]))^j
    Pstar6[i,j] <- 1 - (1 - mean(dat$sims.list[i,6, 1]))^j
    Pstar7[i,j] <- 1 - (1 - mean(dat$sims.list[i,7, 1]))^j
    Pstar8[i,j] <- 1 - (1 - mean(dat$sims.list[i,8, 1]))^j
  } #j
} #i


# list all years together
ps = list(Pstar1, Pstar2, Pstar3, Pstar4,
          Pstar5, Pstar6, Pstar7, Pstar8)


nreps = 1000         # Note: 1000 replications

#################################
# one year only, up to 10 surveys
I_ran = matrix(nrow = 10, ncol = nreps) #creates 10x1000 matrix

for (i in 1:10) { #populates rows
  for(j in 1:nreps) { #populates columns
    I_ran[i,j] = colMeans(ps[[sample(1:8, 1)]])[1]  #each sample is the mean of the first column of a random year
  } #j
} #i

for (j in 2:10) { 
  I_ran[j,] = 1- ((1-I_ran[1,]) ^ j)
}

cis = matrix(nrow = 10, ncol = 2)

for(i in 1:10){
  cis[i,] = quantile(I_ran[i,], probs = c(.25, .75))
}

y = rowMedians(I_ran)


pdf("fig1.pdf", width = 8, height = 6)

par(mar = c(6,6,2,2), mfrow = c(1,1))

plot(1:10, y, type = "l", lwd = 2, ylim = c(0,1), xlim = c(0,10),
     main = "", xlab = "", ylab = "",
     cex.axis=1.5, cex.main = 1.5, cex = 2, axes = F)
lines(1:10, cis[,1], lty = "dashed", lwd = 2)
lines(1:10, cis[,2], lty = "dashed", lwd = 2)
axis(1, cex.axis = 1.5, at = c(1:10))
axis(2, cex.axis = 1.5, at = c(0,0.2,0.4,0.6,0.8, 1.0), las = 2)

# print the overall labels
mtext("Surveys", side = 1, outer = TRUE, line = -2, cex = 2)
mtext("Detection Probability", side = 2, outer = TRUE, las = 3, line = -2, cex = 2)

dev.off()


############################################################
#scenarios with 1,2,3,and 4 surveys per year, up to 10 years

I_ran1 = I_ran2 = I_ran3 = I_ran4 = matrix(nrow = nreps, ncol = 10)
temp1 = temp2 = temp3 = temp4 = matrix(nrow = nreps, ncol = 10)

for (i in 1:nreps) {
  I_ran1[i,1] <- temp1[i,1] <- 1 - (1 - dat$sims.list[sample(1:2700, 1),sample(1:8, 1), 1])
  for (j in 2:10) {
    temp1[i,j] <- 1 - (1 - dat$sims.list[sample(1:2700, 1),sample(1:8, 1), 1])
    I_ran1[i,j] <- 1 - prod(1 - temp1[i,1:j])
  } #j
  
} #i

cis1 = cis2 = cis3 = cis4 = matrix(nrow = 10, ncol = 2)
for(i in 1:10){
  cis1[i,] = quantile(I_ran1[,i], probs = c(.05, .95))
}

# two surveys per year
for (i in 1:nreps) {
  I_ran2[i,1] <- temp2[i,1] <- 1 - (1 - dat$sims.list[sample(1:2700, 1),sample(1:8, 1), 1])^2
  for (j in 2:10) {
    temp2[i,j] <- 1 - (1 - dat$sims.list[sample(1:2700, 1),sample(1:8, 1), 1])^2
    I_ran2[i,j] <- 1 - prod(1 - temp2[i,1:j])
  } #j
  
} #i

for(i in 1:10){
  cis2[i,] = quantile(I_ran2[,i], probs = c(.05, .95))
}


# three surveys per year
for (i in 1:nreps) {
  I_ran3[i,1] <- temp3[i,1] <- 1 - (1 - dat$sims.list[sample(1:2700, 1),sample(1:8, 1), 1])^3
  for (j in 2:10) {
    temp3[i,j] <- 1 - (1 - dat$sims.list[sample(1:2700, 1),sample(1:8, 1), 1])^3
    I_ran3[i,j] <- 1 - prod(1 - temp3[i,1:j])
  } #j
  
} #i

for(i in 1:10){
  cis3[i,] = quantile(I_ran3[,i], probs = c(.05, .95))
}

# four surveys per year
for (i in 1:nreps) {
  I_ran4[i,1] <- temp4[i,1] <- 1 - (1 - dat$sims.list[sample(1:2700, 1),sample(1:8, 1), 1])^4
  for (j in 2:10) {
    temp4[i,j] <- 1 - (1 - dat$sims.list[sample(1:2700, 1),sample(1:8, 1), 1])^4
    I_ran4[i,j] <- 1 - prod(1 - temp4[i,1:j])
  } #j
  
} #i

for(i in 1:10){
  cis4[i,] = quantile(I_ran4[,i], probs = c(.05, .95))
}


#------------------
# fig comparing survey effort with box and whiskers

plotsegraph <- function(loc, value, sterr, sterr1, wiskwidth, color = "grey", linewidth = 2) {
  
  w <- wiskwidth/2
  segments(y0 = loc, y1 = loc, x0 = sterr, x1 = sterr1, col = color, 
           lwd = linewidth)
  segments(y0 = loc - w, y1 = loc + w, x0 = sterr1, x1 = sterr1, 
           col = color, lwd = linewidth)  # upper whiskers
  segments(y0 = loc - w, y1 = loc + w, x0 = sterr, x1 = sterr, 
           col = color, lwd = linewidth)  # lower whiskers
}


pdf("fig2.pdf", width = 12, height = 8)

par(mfrow = c(2,2))
par(oma = c(6, 6, 0, 0)) # make room (i.e. the 4's) for the overall x and y axis titles
par(mar = c(2, 2, 3, 1)) # make the plots be closer together

# 1 dip per year
plot(1:10, colMeans(I_ran1), type = "l", lwd = 2, ylim = c(-.1,1), xlim = c(0,10),
     main = "1 dip per year", xlab = "", ylab = "",
     cex.axis=1.5, cex.main = 1.5, cex = 2, axes = F)
lines(1:10, cis1[,1], lty = "dashed", lwd = 2)
lines(1:10, cis1[,2], lty = "dashed", lwd = 2)
axis(1, cex.axis = 1.5, at = c(1:10))
axis(2, cex.axis = 1.5, at = c(0,0.2,0.4,0.6,0.8, 1.0), las = 2)

x <- approx(colMeans(I_ran1), 1:10, xout = 0.99)$y
ulim = approx(cis1[,1], 1:10, xout = 0.99)$y
llim = approx(cis1[,2], 1:10, xout = 0.99)$y

points(x, -0.075, cex = 1.5, lwd = 2, pch = 19)
plot.errbars <- plotsegraph(-0.075, x, ulim, llim, 0.03, color = "black")

# 2 dips per year
plot(1:10, colMeans(I_ran2), type = "l", lwd = 2, ylim = c(-.1,1), xlim = c(0,10),
     main = "2 dips per year", xlab = "", ylab = "",
     cex.axis=1.5, cex.main = 1.5, cex = 2, axes = F)
lines(1:10, cis2[,1], lty = "dashed", lwd = 2)
lines(1:10, cis2[,2], lty = "dashed", lwd = 2)
axis(1, cex.axis = 1.5, at = c(1:10))
axis(2, cex.axis = 1.5, at = c(0,0.2,0.4,0.6,0.8, 1.0), las = 2)

x <- approx(colMeans(I_ran2), 1:10, xout = 0.99)$y
ulim = approx(cis2[,1], 1:10, xout = 0.99)$y
llim = 1


points(x, -0.075, cex = 1.5, lwd = 2, pch = 19)
plot.errbars <- plotsegraph(-0.075, x, ulim, llim, 0.03, color = "black")


# 3 dips per year
plot(1:10, colMeans(I_ran3), type = "l", lwd = 2, ylim = c(-.1,1), xlim = c(0,10),
     main = "3 dips per year", xlab = "", ylab = "",
     cex.axis=1.5, cex.main = 1.5, cex = 2, axes = F)
lines(1:10, cis3[,1], lty = "dashed", lwd = 2)
lines(1:10, cis3[,2], lty = "dashed", lwd = 2)
axis(1, cex.axis = 1.5, at = c(1:10))
axis(2, cex.axis = 1.5, at = c(0,0.2,0.4,0.6,0.8, 1.0), las = 2)

x <- approx(colMeans(I_ran3), 1:10, xout = 0.99)$y
ulim = approx(cis3[,1], 1:10, xout = 0.99)$y
llim = 1

points(x, -0.075, cex = 1.5, lwd = 2, pch = 19)
plot.errbars <- plotsegraph(-0.075, x, ulim, llim, 0.03, color = "black")


# 4 dips per year
plot(1:10, colMeans(I_ran4), type = "l", lwd = 2, ylim = c(-.1,1), xlim = c(0,10),
     main = "4 dips per year", xlab = "", ylab = "",
     cex.axis=1.5, cex.main = 1.5, cex = 2, axes = F)
lines(1:10, cis4[,1], lty = "dashed", lwd = 2)
lines(1:10, cis4[,2], lty = "dashed", lwd = 2)
axis(1, cex.axis = 1.5, at = c(1:10))
axis(2, cex.axis = 1.5, at = c(0,0.2,0.4,0.6,0.8, 1.0), las = 2)

x <- approx(colMeans(I_ran4), 1:10, xout = 0.99)$y
ulim = approx(cis4[,1], 1:10, xout = 0.99)$y
llim = 1


points(x, -0.075, cex = 1.5, lwd = 2, pch = 19)
plot.errbars <- plotsegraph(-0.075, x, ulim, llim, 0.03, color = "black")

# print the overall labels
mtext("Number of Years", side = 1, outer = TRUE, line = 3, cex = 2)
mtext("Detection Probability", side = 2, outer = TRUE, las = 3, line = 3, cex = 2)


dev.off()
